# Supplementary material for: Sustainability Analysis of Processes to Recycle Discharged Lithium-Ion Batteries, Based on the ESCAPE Approach
Source: Materials (Basel). 2022 Nov 30;15(23):8527. doi: 10.3390/ma15238527 (PMC9737978; doi:10.3390/ma15238527)
Supplement: Supplementary file 1 [file materials-15-08527-s001.zip]

Archive with 1 entries (1 files):
- Supplementary Material S1-1130.xlsx
