# Supplementary material for: Sustainability Analysis of Processes to Recycle Discharged Lithium-Ion Batteries, Based on the ESCAPE Approach
Source: Materials (Basel). 2022 Nov 30;15(23):8527. doi: 10.3390/ma15238527 (PMC9737978; doi:10.3390/ma15238527)
Supplement: Supplementary file 1 [file materials-15-08527-s001.zip › Supplementary Material S1-1130.xlsx]

## Sheet: Geography Ferreira et al
Process	Discharge and dismantling	Low T drying	Shredding	Leaching by NaOH (I)	Leaching by NaOH (II)	Leaching by H2SO4	Leaching reactor	Leaching stirring	Crystallization	Total	Leaching reactor (without NaOH)	Leaching stirring	Total without NaOH	Tot normalized		Costanti
P	-	400	-	-	-	-	630	270	400	-	630	270	-			EE water washing	0.01354	MJ/kg water	CF water washing	0.00082
Time (min)	-	60	-	-	-	-	60	60	60	-	60	60	-	-		washing water	10	Lwater/kgcathode													Drying		Reactor		Stirring leaching		Crystallization
IEE (MJ/(W*min))	-	0.000121535	-	-	-	-	0.000121535	0.000136556	0.000121535	-	0.000121535	0.000136556	-	-		density water	1	kgwater/Lwater									Iee_mec	Icf_mec	Iee_therm	Icf_therm	EE	CF	EE	CF	EE	CF	EE	CF		EEtot(I)(MJ/kgCo)	CFtot(I)(kgCO2/kgCo)		CFtot(I)(kgCO2/kgCo)	%VarEE	%VarCF		EE	CF
ICF (kgCO2/(W*min))	-	7.14078e-06	-	-	-	-	7.14078e-06	8.02335e-06	7.14078e-06	-	7.14078e-06	8.02335e-06	-	-		EEdistilled water	0.01354	MJ/kgwater	CF distilled water	0.00082						Albania	6e-05	0	6.74157e-05	0	1.61798	0	1.69888	0	0.1944	0	1.61798	0	Albania	83.2469	0.160544	Albania	0.160544	-19.4062	-94.2112	France	-17.1628	-82.8926
EE (MJ/kgcat)	0	2.91683	0	12.353	37.0591	19.0641	3.06268	0.442441	2.91683	77.8151	1.22507	0.442441	26.1229		MJ/kgCo											Austria	7.46386e-05	1.88324e-06	8.38635e-05	2.11599e-06	2.01273	0.0507839	2.11336	0.0533231	0.241829	0.00610168	2.01273	0.0507839	Austria	89.2059	0.927157	Austria	0.927157	-13.6371	-66.569	Italy	-1.39488	-8.45757
CF (kgCO2/kgcat)	0	0.171379	0	0.033715	0.101145	0.608452	0.179948	0.0259956	0.171379	1.29201	0.071979	0.0259956	1.02319		kgCO2/kgCo	Contributions	(I)	EE	CF							Belarus	0.000158881	1.12272e-05	0.000178518	1.26149e-05	4.28442	0.302757	4.49864	0.317895	0.514773	0.0363762	4.28442	0.302757	Belarus	123.499	4.73084	Belarus	4.73084	19.5626	70.5826	Poland	13.9229	47.6073
																Thermal		8.89634	0.522705	ok						Belgium	7.51262e-05	2.31629e-06	8.44114e-05	2.60257e-06	2.02587	0.0624618	2.12717	0.0655849	0.243409	0.00750478	2.02587	0.0624618	Belgium	89.4044	1.10344	Belgium	1.10344	-13.445	-60.2126	Sweden	-18.794	-91.7627
Experimental conditions (I)			Experimental conditions (II)			Experimental conditions (III)										Mechanical		0.442441	0.0259956	ok						Bosnia and Herzegovina	0.000147263	9.09881e-06	0.000165464	1.02234e-05	3.97114	0.245361	4.1697	0.257629	0.477132	0.0294801	3.97114	0.245361	Bosnia and Herzegovina	118.769	3.86442	Bosnia and Herzegovina	3.86442	14.9841	39.3415	Greece	4.23861	13.4648
CNaOH	10	%w/w	CNaOH	10	%w/w	CH2SO4	4		%(v/v)							Chemical		12.224	0.0259	ok						Bulgaria	0.000117906	6.15572e-06	0.000132479	6.91654e-06	3.17949	0.165997	3.33846	0.174297	0.382016	0.0199445	3.17949	0.165997	Bulgaria	106.819	2.66637	Bulgaria	2.66637	3.41455	-3.85727
CNaOH	2.5	mol/L	CNaOH	2.5	mol/L	CH2SO4	0.75		mol/L							Water		0.129043	0.00781502	ok			EE	CF		Croatia	9.18736e-05	3.67527e-06	0.000103229	4.12952e-06	2.47749	0.0991085	2.60136	0.104064	0.29767	0.0119079	2.47749	0.0991085	Croatia	96.2218	1.65664	Croatia	1.65664	-6.84483	-40.2654
Temperature	50	°C	Temperature	50	°C	H2O2	1		v/v%, conc. al 30%								Tot referred to a kg BM	21.6918	0.582416	ok		Total referred to a kg of BM	21.6918	0.582416		Czech Republic	0.000125004	7.09277e-06	0.000140454	7.96941e-06	3.37091	0.191266	3.53945	0.200829	0.405014	0.0229806	3.37091	0.191266	Czech Republic	109.708	3.04781	Czech Republic	3.04781	6.21199	9.89683
Time	60	min	Time	60	min	Temperature	40		°C							Ref	[21]					Total referred to a kg of Co	103.292	2.77334		Denmark	8.89653e-05	3.64078e-06	9.99611e-05	4.09076e-06	2.39907	0.0981783	2.51902	0.103087	0.288248	0.0117961	2.39907	0.0981783	Denmark	95.0379	1.6426	Denmark	1.6426	-7.99097	-40.7717
S/L ratio	100	gblackmass/Lsolution	S/L ratio	33.3333	gblackmass/Lsolution	Time	60		min																	Estonia	0.000161805	1.09146e-05	0.000181803	1.22635e-05	4.36328	0.294325	4.58144	0.309041	0.524248	0.0353631	4.36328	0.294325	Estonia	124.689	4.60355	Estonia	4.60355	20.715	65.9931
NaOH	25	mol/kgcat	NaOH	75	mol/kgcat	S/L ratio	33.3333		gcathode/Lsolution							Optimal conditions										Finland	7.73851e-05	2.12971e-06	8.69495e-05	2.39294e-06	2.08679	0.0574305	2.19113	0.060302	0.250728	0.00690027	2.08679	0.0574305	Finland	90.3239	1.02749	Finland	1.02749	-12.5547	-62.9511
PM NaOH	0.04	kg/mol	PM NaOH	0.04	kg/mol	H2SO4	22.5		mol/kgcat							Element	% Recovery	% element in the cathode	% element in the BM	Conversion factor						France	6.56924e-05	7.7112e-07	7.38117e-05	8.66427e-07	1.77148	0.0207943	1.86005	0.021834	0.212843	0.00249843	1.77148	0.0207943	France	85.5642	0.474446	France	0.474446	-17.1628	-82.8926
Mass NaOH	1	kgNaOH/kgcat	Mass NaOH	3	kgNaOH/kgcat	PM H2SO4	0.098		kg/mol							Co	97	43.3	21.65	4.76179						Germany	0.000106678	5.68548e-06	0.000119863	6.38818e-06	2.87672	0.153316	3.02056	0.160982	0.345638	0.0184209	2.87672	0.153316	Germany	102.248	2.47494	Germany	2.47494	-1.01028	-10.7595
IEENaOH	12.224	MJ/kgNaOH	IEENaOH	12.224	MJ/kgNaOH	H2SO4	2.205		kgH2SO4/kgcat																	Gibraltar	0.000162087	1.15082e-05	0.000182121	1.29306e-05	4.3709	0.310334	4.58944	0.32585	0.525163	0.0372866	4.3709	0.310334	Gibraltar	124.804	4.84521	Gibraltar	4.84521	20.8263	74.7067
ICFNaOH	0.0259	kgCO2/kgNaOH	ICFNaOH	0.0259	kgCO2/kgNaOH	IEEH2SO4	7.3551		MJ/kgH2SO4																	Greece	0.000119997	7.33585e-06	0.000134828	8.24253e-06	3.23588	0.197821	3.39767	0.207712	0.388791	0.0237682	3.23588	0.197821	Greece	107.67	3.14677	Greece	3.14677	4.23861	13.4648
EENaOH	12.224	MJ/kgcat	EENaOH	36.672	MJ/kgcat	ICFH2SO4	0.21084		kgCO2/kgH2SO4																	Hungary	9.46782e-05	4.10812e-06	0.00010638	4.61587e-06	2.55312	0.110781	2.68078	0.11632	0.306757	0.0133103	2.55312	0.110781	Hungary	97.3635	1.83285	Hungary	1.83285	-5.73954	-33.912
CFNaOH	0.0259	kgCO2/kgcat	CFNaOH	0.0777	kgCO2/kgcat	EEH2SO4	16.218		MJ/kgcat							Contributions	(II)	EE	CF							Iceland	6e-05	0	6.74157e-05	0	1.61798	0	1.69888	0	0.1944	0	1.61798	0	Iceland	83.2469	0.160544	Iceland	0.160544	-19.4062	-94.2112
Density NaOH	2.13	kg/L	Density NaOH	2.13	kg/L	CFH2SO4	0.464902		kgCO2/kgcat							Thermal		8.89634	0.522705							Ireland	0.000107507	6.53092e-06	0.000120795	7.33811e-06	2.89908	0.176115	3.04403	0.18492	0.348324	0.0211602	2.89908	0.176115	Ireland	102.586	2.8191	Ireland	2.8191	-0.683532	1.64996
Volume NaOH	0.469484	L/kgcat	Volume NaOH	1.40845	L/kgcat	Density H2SO4	1.83		kg/L							Mechanical		0.442441	0.0259956							Italy	0.000105703	5.84231e-06	0.000118767	6.56439e-06	2.8504	0.157545	2.99292	0.165423	0.342476	0.0189291	2.8504	0.157545	Italy	101.851	2.53878	Italy	2.53878	-1.39488	-8.45757
Volume solution	10	L/kgcat	Volume solution	30	L/kgcat	Volume H2SO4	1.20492		L/kgcat							Chemical		36.672	0.0777							Kosovo	0.000188524	1.32071e-05	0.000211824	1.48394e-05	5.08378	0.356146	5.33797	0.373953	0.610816	0.0427909	5.08378	0.356146	Kosovo	135.565	5.53678	Kosovo	5.53678	31.2448	99.6428
Volume solvent	9.53052	L/kgcat	Volume solvent	28.5915	L/kgcat	Volume solution	30		L/kgcat							Water		0.38713	0.0234451				EE	CF		Latvia	9.43017e-05	4.38985e-06	0.000105957	4.93242e-06	2.54297	0.118378	2.67012	0.124297	0.305537	0.0142231	2.54297	0.118378	Latvia	97.2102	1.94753	Latvia	1.94753	-5.88792	-29.7767
EEsolvent (water)	0.129043	MJ/kgcat	EEsolvent (water)	0.38713	MJ/kgcat	Volume solvent	28.7951		L/kgcat								Total referred to a kg BM	46.3979	0.649846			Total referred to a kg of BM	46.3979	0.649846		Lithuania	8.69193e-05	3.12841e-06	9.76621e-05	3.51507e-06	2.34389	0.0843617	2.46109	0.0885798	0.281619	0.0101361	2.34389	0.0843617	Lithuania	94.205	1.43403	Lithuania	1.43403	-8.79731	-48.2922
CF solvent (water)	0.00781502		CF solvent (water)	0.0234451		EEsolvent (water)	0.389885		MJ/kgcat													Total referred to a kg of Co	220.937	3.09443		Luxembourg	7.22185e-05	1.37097e-06	8.11444e-05	1.54041e-06	1.94747	0.0369699	2.04484	0.0388184	0.233988	0.00444194	1.94747	0.0369699	Luxembourg	88.2208	0.718627	Luxembourg	0.718627	-14.5909	-74.088
						Volume H2O2 diluted	0.3		L							Optimal conditions										Macedonia	0.000130053	7.66749e-06	0.000146127	8.61516e-06	3.50705	0.206764	3.68241	0.217102	0.421372	0.0248427	3.50705	0.206764	Macedonia	111.764	3.28177	Macedonia	3.28177	8.20171	18.3326
						Volume H2O2 pure	0.09		L							Element	% Recovery	% element in the cathode	% element in the BM	Conversion factor						Malta	0.000148748	9.86764e-06	0.000167133	1.10872e-05	4.01119	0.266094	4.21175	0.279398	0.481945	0.0319712	4.01119	0.266094	Malta	119.374	4.17739	Malta	4.17739	15.5694	50.6265
						Volume solvent H2O2	0.21		L							Co	97	43.3	21.65	4.76179						Moldova	0.000163458	1.14228e-05	0.000183661	1.28346e-05	4.40785	0.308031	4.62824	0.323433	0.529603	0.03701	4.40785	0.308031	Moldova	125.362	4.81046	Moldova	4.81046	21.3664	73.4536
						Density H2O2	1.45		kg/L																	Montenegro	9.90373e-05	4.53534e-06	0.000111278	5.09589e-06	2.67067	0.122301	2.8042	0.128416	0.320881	0.0146945	2.67067	0.122301	Montenegro	99.138	2.00676	Montenegro	2.00676	-4.02162	-27.6412
						Mass H2O2	0.1305		kg																	Netherlands	0.000110299	7.06965e-06	0.000123932	7.94343e-06	2.97436	0.190642	3.12308	0.200174	0.35737	0.0229057	2.97436	0.190642	Netherlands	103.722	3.0384	Netherlands	3.0384	0.416707	9.55743
						IEEH2O2	18.8		MJ/kgH2O2																	Norway	6.06119e-05	1.22309e-07	6.81033e-05	1.37425e-07	1.63448	0.00329821	1.7162	0.00346312	0.196383	0.00039628	1.63448	0.00329821	Norway	83.496	0.210332	Norway	0.210332	-19.165	-92.4159
						ICFH2O2	1.1		kgCO2/kgH2O2							Contributions	(II)	EE	CF							Poland	0.00014457	9.66195e-06	0.000162439	1.08561e-05	3.89853	0.260547	4.09345	0.273574	0.468408	0.0313047	3.89853	0.260547	Poland	117.673	4.09365	Poland	4.09365	13.9229	47.6073
						EEH2O2	2.4534		MJ/kgcat							Thermal		8.89634	0.522705							Portugal	9.47959e-05	4.34397e-06	0.000106512	4.88087e-06	2.55629	0.117141	2.68411	0.122998	0.307139	0.0140745	2.55629	0.117141	Portugal	97.4114	1.92886	Portugal	1.92886	-5.69316	-30.4501
						CFH2O2	0.14355		kgCO2/kgcat							Mechanical		0.442441	0.0259956							Romania	0.000104035	4.84945e-06	0.000116893	5.44882e-06	2.80543	0.130772	2.94571	0.13731	0.337073	0.0157122	2.80543	0.130772	Romania	101.172	2.13462	Romania	2.13462	-2.05208	-23.0307
						Eewater	0.0028434		MJ/kgcat							Chemical		18.6714	0.608452							Russia	0.000133734	7.98484e-06	0.000150263	8.97173e-06	3.6063	0.215321	3.78662	0.226088	0.433297	0.0258709	3.6063	0.215321	Russia	113.262	3.41095	Russia	3.41095	9.65217	22.9906
						CFsolvent for H2SO4	0.023612									Water		0.392729	0.0237842				EE	CF		Serbia	0.000137439	8.50206e-06	0.000154426	9.55287e-06	3.70623	0.229269	3.89154	0.240732	0.445303	0.0275467	3.70623	0.229269	Serbia	114.77	3.6215	Serbia	3.6215	11.1125	30.5824
						CFsolvent for H2O2	0.0001722										Tot referred to a kg BM	28.4029	1.18094			Total referred to a kg of BM	28.4029	1.18094		Slovak Republic	8.33095e-05	2.48304e-06	9.36061e-05	2.78994e-06	2.24655	0.0669585	2.35887	0.0703064	0.269923	0.00804506	2.24655	0.0669585	Slovak Republic	92.7356	1.17132	Slovak Republic	1.17132	-10.2199	-57.765
																						Total referred to a kg of Co	135.249	5.62338		Slovenia	8.70892e-05	3.32784e-06	9.7853e-05	3.73915e-06	2.34847	0.0897396	2.4659	0.0942266	0.282169	0.0107822	2.34847	0.0897396	Slovenia	94.2742	1.51522	Slovenia	1.51522	-8.73035	-45.365
																Optimal conditions										Spain	8.74327e-05	3.60968e-06	9.8239e-05	4.05582e-06	2.35774	0.0973396	2.47562	0.102207	0.283282	0.0116954	2.35774	0.0973396	Spain	94.414	1.62994	Spain	1.62994	-8.59498	-41.2282
																Element	% Recovery	% element in the cathode	% element in the BM	Conversion factor						Sweden	6.15533e-05	1.66811e-07	6.91611e-05	1.87428e-07	1.65987	0.00449826	1.74286	0.00472317	0.199433	0.000540466	1.65987	0.00449826	Sweden	83.8793	0.228448	Sweden	0.228448	-18.794	-91.7627
																Co	97	43.3	21.65	4.76179						Switzerland	6.0688e-05	1.10208e-07	6.81888e-05	1.23829e-07	1.63653	0.00297189	1.71836	0.00312048	0.196629	0.000357072	1.63653	0.00297189	Switzerland	83.527	0.205406	Switzerland	0.205406	-19.135	-92.5935
																										Ukraine	0.000114825	5.77341e-06	0.000129017	6.48697e-06	3.0964	0.155687	3.25122	0.163472	0.372032	0.0187058	3.0964	0.155687	Ukraine	105.565	2.51074	Ukraine	2.51074	2.20017	-9.4689
																										United Kingdom	9.25632e-05	4.52959e-06	0.000104004	5.08943e-06	2.49609	0.122146	2.62089	0.128254	0.299905	0.0146759	2.49609	0.122146	United Kingdom	96.5025	2.00442	United Kingdom	2.00442	-6.57308	-27.7256
																											9.25632e-05
